# Supplementary material for: The structural basis of the activation and inhibition of DSR2 NADase by phage proteins
Source: Nat Commun. 2024 Jul 23;15:6185. doi: 10.1038/s41467-024-50410-0 (PMC11263360; doi:10.1038/s41467-024-50410-0)
Supplement: Supplementary file 5 — Supplementary Data 1 [file 41467_2024_50410_MOESM5_ESM.xlsx]

## Sheet: Oligonucleotides
ID #	Assay	Description	Sequences (5’-3’)
oligo-1	plasmids construction	Forward PCR primer for SPR-TTP	GTTCTGTTCCAGGGGCCCATGAAAACAGTTATCCAAGATACG
oligo-2	plasmids construction	Reverse PCR primer for SPR-TTP	AGCTTGTCGACGGAGCTCTATTCAGTGGTCCCCCCAA
oligo-3	plasmids construction	Forward PCR primer for DSAD1 fragment	GTTCTGTTCCAGGGGCCCATGATCGAAATTTTTAAAGACACA
oligo-4	plasmids construction	Reverse PCR primer for DSAD1 fragment	AGCTTGTCGACGGAGCTCTAATCCAAGTACACCACCTCCTT
oligo-5	Construction of mutant	Forward PCR primer for R86E DSR2 mutant	GATGAATATTTAGAGATTCCACAGATCTTTTACAATGTA
oligo-6	Construction of mutant	Reverse PCR primer for R86E DSR2 mutant	GATCTGTGGAATCTCTAAATATTCATCGCTGGAATAATT
oligo-7	Construction of mutant	Forward PCR primer for Y260E DSR2 mutant	GAAACATTGATTGAGTATGAGAATAAGGGGCTGCGTATC
oligo-8	Construction of mutant	Reverse PCR primer for Y260E DSR2 mutant	CTTATTCTCATACTCAATCAATGTTTCATTTTCAATTGG
oligo-9	Construction of mutant	Forward PCR primer for H171A DSR2 mutant	CTGCTTAAGGTAGCTGGCGACTTCCGTAAAGGGTTCAAA
oligo-10	Construction of mutant	Reverse PCR primer for H171A DSR2 mutant	ACGGAAGTCGCCAGCTACCTTAAGCAGGTAGCGGGAAGA
oligo-11	Construction of mutant	Forward PCR primer for Y134A DSR2 mutant	ATTACCACAAATGCTGACAACTTGATCGACACAGCTTGC
oligo-12	Construction of mutant	Reverse PCR primer for Y134A DSR2 mutant	GATCAAGTTGTCAGCATTTGTGGTAATTACGTGCGCAGG
oligo-13	Construction of mutant	Forward PCR primer for D135A DSR2 mutant	ACCACAAATTATGCTAACTTGATCGACACAGCTTGCTGG
oligo-14	Construction of mutant	Reverse PCR primer for D135A DSR2 mutant	GTCGATCAAGTTAGCATAATTTGTGGTAATTACGTGCGC
oligo-15	Construction of mutant	Forward PCR primer for L1000A,M1001A DSR2 mutant	TATCTGGAGATTGCTGCGAACTATTTTATTtagagctccgtc
oligo-16	Construction of mutant	Reverse PCR primer for L1000A,M1001A DSR2 mutant	AATAAAATAGTTCGCAGCAATCTCCAGATAGCGCTTATCATT
oligo-19	Construction of mutant	Forward PCR primer for N202A DSR2 mutant	CCTTTGATTTCCGCCCTTATGAAAACTATTATTGCCACG
oligo-20	Construction of mutant	Reverse PCR primer for N202A DSR2 mutant	AGTTTTCATAAGGGCGGAAATCAAAGGGTAGTTCTGATC
oligo-21	Construction of mutant	Forward PCR primer for H17E DSAD1 mutant	GATCTTGTCTACGAAAGCAAAATTAATACTTTTGTCTGG
oligo-22	Construction of mutant	Reverse PCR primer for H17E DSAD1 mutant	ATTAATTTTGCTTTCGTAGACAAGATCGTGAGTAGCCCC
oligo-23	Construction of mutant	Forward PCR primer for K19E DSAD1 mutant	GTCTACCATAGCGAAATTAATACTTTTGTCTGGGACGTC
oligo-24	Construction of mutant	Reverse PCR primer for K19E DSAD1 mutant	AAAAGTATTAATTTCGCTATGGTAGACAAGATCGTGAGT
oligo-25	Construction of mutant	Forward PCR primer for N21E DSAD1 mutant	CATAGCAAAATTCGTACTTTTGTCTGGGACGTCGAATTT
oligo-26	Construction of mutant	Reverse PCR primer for N21E DSAD1 mutant	CCAGACAAAAGTACGAATTTTGCTATGGTAGACAAGATC
oligo-27	Construction of mutant	Forward PCR primer for F59E DSAD1 mutant	GGGAAGTGTGACGAAGCAGTCTCTAGTATTGATATTTTT
oligo-28	Construction of mutant	Reverse PCR primer for F59E DSAD1 mutant	GCAGTCTCTAGTTTCGTCACACTTCCCGTTAATACGGTA
oligo-29	plasmids construction	Forward PCR primer for DSR2 fragment	GTTCTGTTCCAGGGGCCCATGGTAAAAGTGGACTTGGAGTCCAAGC
oligo-30	plasmids construction	Reverse PCR primer for DSR2 fragment	AAGCTTGTCGACGAGCTCTAAATAAAATAGTTCATAAGAATCTCCAGATAGCGCT
oligo-31
oligo-32
oligo-33
oligo-34
oligo-35
oligo-36
oligo-37
oligo-38
oligo-39
oligo-40
oligo-41
oligo-42
oligo-43
oligo-44
oligo-45
oligo-46
