# Supplementary material for: The structural basis of the activation and inhibition of DSR2 NADase by phage proteins
Source: Nat Commun. 2024 Jul 23;15:6185. doi: 10.1038/s41467-024-50410-0 (PMC11263360; doi:10.1038/s41467-024-50410-0)
Supplement: Supplementary file 9 — Source Data [file 41467_2024_50410_MOESM9_ESM.xlsx]

## Sheet: Fig.1b
	NAD+ only	DSR2	DSR2+TTP	DSR2+DSAD1
Fluorescence (AU)	1318	1471	13720	1350
	1426	1490	12529	1454
	1456	1475	13450	1532

## Sheet: Fig.1j
DSR2 variants	DSR2 WT+TTP	DSR2 Y134A+TTP	DSR2 D135A+TTP	DSR2 H171A+TTP
Fluorescence (AU)	12660	7548	7575	5410
	12333	7057	9350	5169
	11840	7275	9114	5676

## Sheet: Fig.2f
DSR2 variants	DSR2 WT+TTP	DSR2 Y260E+TTP	DSR2 L1000A/M1001A+TTP	DSR2 N202A+TTP
Fluorescence (AU)	11646	9388	8433	6087
	11406	9996	8377	5915
	10685	10847	8541	6669

## Sheet: Fig.5f
	DSR2+TTP	(DSR2+DSAD1 WT)+TTP	(DSR2+DSAD1 H17E)+TTP	(DSR2+DSAD1 K19E)+TTP	(DSR2+DSAD1 N21E)+TTP	(DSR2+DSAD1 F59E)+TTP
Fluorescence (AU)	9128	1981	6286	5851	5856	6006
	8608	2040	6158	5728	5720	6068
	8253	1849	6540	6109	6596	6117

## Sheet: Fig.6a
	DSR2	(DSR2+DSAD1)	DSR2+2μM TTP	(DSR2+DSAD1)+2μM TTP	DSR2+8μM TTP	(DSR2+DSAD1)+8μM TTP
Fluorescence (AU)	2656	2335	5006	3261	10058	3981
	2783	2151	5852	3046	8965	3540
	1683	2283	5492	2636	9291	3849

## Sheet: Fig.6b
	(DSR2+TTP)	(DSR2+TTP)+2uM DSAD1	(DSR2+TTP)+8uM DSAD1
Fluorescence (AU)	14265	8132	6124
	15783	8483	6295
	14314	9788	5592

## Sheet: Supplementary Figure 4c
DSR2 variants	DSR2 WT+TTP	DSR2 Y260E+TTP	DSR2 R86E
Fluorescence (AU)	11646	9388	3581
	11406	9996	3895
	10685	10847	3913
